# Supplementary material for: Causes of Childhood Cancer: A Literature Review (2014–2021)—Part 3: Environmental and Occupational Factors
Source: Cancers (Basel). 2025 Oct 31;17(21):3516. doi: 10.3390/cancers17213516 (PMC12609540; doi:10.3390/cancers17213516)
Supplement: Supplementary file 1 [file cancers-17-03516-s001.zip]

Archive with 1 entries (1 files):
- cancers-3957282-supplementary.pdf
